# Supplementary material for: Impact of Comprehensive Breastfeeding Support Strategies on Exclusive Breastfeeding Rates at Discharge in a Neonatal Unit
Source: Nutrients. 2026 Feb 9;18(4):575. doi: 10.3390/nu18040575 (PMC12943618; doi:10.3390/nu18040575)
Supplement: Supplementary file 1 [file nutrients-18-00575-s001.zip]

Archive with 1 entries (1 files):
- nutrients-4129519-supplementary.pdf
